# Supplementary material for: Misunderstood and underappreciated: a critical review of mental health advocacy and activism in low- and middle-income countries
Source: Health Policy Plan. 2024 Mar 5;39(5):528–39. doi: 10.1093/heapol/czae016 (PMC11095268; doi:10.1093/heapol/czae016)
Supplement: czae016_Supp [file czae016_supp.zip]

Archive with 1 entries (1 files):
- suppl_data/PRISMA checklist - critical review.docx
